# Supplementary material for: A Small-Molecule Fluorescent Probe for the Detection of Mitochondrial Peroxynitrite
Source: Molecules. 2023 Dec 6;28(24):7976. doi: 10.3390/molecules28247976 (PMC10745935; doi:10.3390/molecules28247976)
Supplement: Supplementary file 1 [file molecules-28-07976-s001.zip]

Archive with 1 entries (1 files):
- molecules-2627527-supplementary.pdf
